# Supplementary material for: The Incidence and Treatment Response of Double Expression of MYC and BCL2 in Patients with Diffuse Large B-Cell Lymphoma: A Systematic Review and Meta-Analysis
Source: Cancers (Basel). 2021 Jul 5;13(13):3369. doi: 10.3390/cancers13133369 (PMC8268769; doi:10.3390/cancers13133369)
Supplement: Supplementary file 1 [file cancers-13-03369-s001.zip]

Archive with 1 entries (1 files):
- cancers-1198823-supplementary.pdf
